# Supplementary material for: Phylum Rotifera in Peru: a review of studies on biodiversity and annotated checklist of taxa
Source: Zookeys. 2026 Apr 9;1277:79–100. doi: 10.3897/zookeys.1277.156127 (PMC13087659; doi:10.3897/zookeys.1277.156127)
Supplement: Supplementary material 2 — Checklist database [file zookeys-1277-079_article-156127__-s002.xlsx]

## Sheet: Checklist Database
		Supplementary Material 2. Checklist database. Total number of records for each rotifer species across the departments of Peru. Each species report is referenced according to the literature available in Supplementary material 1.
			Cusco	Huánuco	Ica	Junín	Lima	Loreto	Madre De Dios	Puno	Ucayali	Callao	Reference
	1	Anuraeopsis fissa (Gosse, 1851)		1				1	1				Koste 1988; Samanez 1991; Samanez and Zambrano 1995
	2	Anuraeopsis navicula Rousselet, 1911							1		2		Samanez and Riofrío 1995; Samanez and Zambrano 1995; Riofrío et al. 2003
	3	Ascomorpha saltans Bartsch, 1870								2			De Beauchamp 1939; Karpowicz et al. 2025
	4	Asplanchna girodi Guerne, 1888	1										De Beauchamp 1939
	5	Asplanchna priodonta Gosse, 1850					1	1	1		2		Samanez 1991; Samanez and Riofrío 1995; Samanez and Zambrano 1995; Riofrío et al. 2003; Paredes et al. 2007
	6	Asplanchna silvestrii Daday, 1902								1			De Beauchamp 1939
	7	Asplanchnopus multiceps (Schrank, 1793)								1			De Beauchamp 1939
	8	Beauchampia crucigere (Dutrochet, 1812)		1									Koste 1988
	9	Beauchampiella eudactylota (Gosse, 1886)		1					1		2		Koste 1988; Samanez and Riofrío 1995; Samanez and Zambrano 1995; Riofrío et al. 2003
	10	Brachionus ahlstromi Lindeman, 1939									3		Samanez 1988; Samanez and Riofrío 1995; Riofrío et al. 2003
	11	Brachionus angularis Gosse, 1851					1	1					Samanez 1991; Toscano and Severino 2013
	12	Brachionus austrogenitus Ahlstrom, 1940						1					Samanez 1991
	13	Brachionus bennini Leissling, 1924						1	1		1		Samanez 1988; Samanez 1991; Samanez and Zambrano 1995
	14	Brachionus bidentatus Anderson, 1889								1			De Beauchamp 1939
	15	Brachionus calyciflorus sl Pallas, 1766					3	3		1	1		De Beauchamp 1939; Samanez 1988; Samanez 1991; Iannacone and Alvariño 2007a, 2007b; Chávez-Veintemilla et al. 2020; Ismiño-Orbe et al. 2022
	16	Brachionus caudatus Barrois & Daday, 1894						1			2		Samanez 1988; Samanez 1991; Riofrío et al. 2003
	17	Brachionus dimidiatus Bryce, 1931				1	1						Iannacone and Alvariño 2006, 2007b
	18	Brachionus dolabratus Harring, 1914						1	1		2		Samanez 1988; Samanez 1991; Samanez and Zambrano 1995; Riofrío et al. 2003
	19	Brachionus falcatus Zacharias, 1898						2	1		3		Samanez 1988; Samanez 1991; Samanez and Riofrío 1995; Samanez and Zambrano 1995; Riofrío et al. 2003; Chávez-Ventanilla et al. 2020
	20	Brachionus gessneri Hauer, 1956						1					Chávez-Veintemilla et al. 2020
	21	Brachionus havanaensis Rousselet, 1911						1					Samanez 1991
	22	Brachionus ibericus Ciros-Pérez, Gómez & Serra, 2001					1						Toscano and Severino 2013
	23	Brachionus koreanus santodomingensis Sanchez-Davila & al., 2021			1								Sánchez-Dávila et al. 2021
	24	Brachionus mirabilis Daday, 1897		1				1	1		1		Koste 1988; Samanez 1991; Samanez and Riofrío 1995; Samanez and Zambrano 1995
	25	Brachionus mirus Daday, 1905						1	1		1		Samanez 1988; Samanez 1991; Samanez and Zambrano 1995
	26	Brachionus paranguensis ventanillensis Sanchez-Davila & al., 2021										1	Sánchez-Dávila et al. 2021
	27	Brachionus plicatilis sl Müller, 1786					2						Alayo and Iannacone 2001; Cisneros 2011
	28	Brachionus quadridentatus Hermann, 1783		1			1	1	1	1	2		De Beauchamp 1939; Koste 1988; Samanez 1988; Samanez 1991; Samanez and Riofrío 1995; Samanez and Zambrano 1995; Toscano and Severino 2013
	29	Brachionus urceolaris Müller, 1773					1			1			De Beauchamp 1939; Toscano and Severino 2013
	30	Brachionus variabilis Hempel, 1896								1			De Beauchamp 1939
	31	Brachionus zahniseri Ahlstrom, 1934						2	1		1		Samanez 1988; Samanez 1991; Samanez and Zambrano 1995; Chávez-Ventanilla et al. 2020
	32	Cephalodella boettgeri Koste, 1988		1									Koste 1988
	33	Cephalodella catellina (Müller, 1786)								1			De Beauchamp 1939
	34	Cephalodella forficula (Ehrenberg, 1830)	1	1									Koste 1988, Karpowicz et al. 2025
	35	Cephalodella gibba (Ehrenberg, 1830)	1	1						2			De Beauchamp 1939; Koste 1988; Karpowicz et al. 2025
	36	Cephalodella gigantea Remane, 1933		1									Koste 1988
	37	Cephalodella gracilis (Ehrenberg, 1830)		1						1			De Beauchamp 1939; Koste 1988
	38	Cephalodella hollowdayi Koste, 1986		1				1	1		1		Koste 1988; Samanez 1991; Samanez and Riofrío 1995; Samanez and Zambrano 1995
	39	Cephalodella mucronata Myers, 1924		1									Koste 1988
	40	Cephalodella panarista Myers, 1924		1									Koste 1988
	41	Ceratotrocha cornigera (Bryce, 1893)								1			Murray and Wailes 1913
	42	Collotheca campanulata (Dobie, 1849)		1									Koste 1988
	43	Collotheca ornata (Ehrenberg, 1830)		1						1			De Beauchamp 1939; Koste 1988
	44	Colurella adriatica Ehrenberg, 1831						2	1	1	3		Samanez 1988; Samanez 1991; Samanez and Riofrío 1995; Samanez and Zambrano 1995; Riofrío et al. 2003; Ortega et al. 2006; Karpowicz et al. 2025
	45	Colurella obtusa (Gosse, 1886)						1	1				Samanez 1991; Samanez and Zambrano 1995
	46	Colurella uncinata (Müller, 1773)	1	1			1			2			Thomasson 1956; Koste 1988; Paredes et al. 2007; Karpowicz et al. 2025
	47	Colurella uncinata bicuspidata (Ehrenberg, 1830)								1			De Beauchamp 1939
	48	Conochilus dossuarius Hudson, 1885		1									Koste 1988
	49	Conochilus unicornis Rousselet, 1892								1			Thomasson 1956
	50	Dicranophoroides caudatus (Ehrenberg, 1834)		1									Koste 1988
	51	Dicranophorus epicharis Harring & Myers, 1928		1									Koste 1988
	52	Dicranophorus forcipatus (Müller, 1786)		1									Koste 1988
	53	Dipleuchlanis propatula (Gosse, 1886)											Koste 1988; Samanez 1991; Samanez and Riofrío 1995; Samanez 1995; Riofrío et al. 2003; Ortega et al. 2006
	54	Dissotrocha aculeata (Ehrenberg, 1830)		1				1	1		2		Koste 1988; Samanez 1991; Samanez and Riofrío 1995; Samanez and Zambrano 1995; Riofrío et al. 2003
	55	Dissotrocha macrostyla (Ehrenberg, 1838)		1									Koste 1988
	56	Encentrum saundersiae (Hudson, 1885)								1			De Beauchamp 1939
	57	Enteroplea lacustris Ehrenberg, 1830		1									Koste 1988
	58	Epiphanes clavulata (Ehrenberg, 1831)		1									Koste 1988
	59	Epiphanes macroura (Barrois & Daday, 1894)		1			1	1	1		2		Samanez 1988; Samanez 1991; Zambrano and Burger 1992; Samanez and Riofrío 1995; Samanez and Zambrano 1995; Iannacone and Alvariño 2007a
	60	Epiphanes senta (Müller, 1773)					1			1			De Beauchamp 1939; Iannacone and Alvariño 2007b
	61	Euchlanis dilatata (Ehrenberg, 1832)		1			2	1	1	1	1		Samanez 1988, 1991; Zambrano and Burger 1992; Samanez and Zambrano 1995; Iannacone and Alvariño 2007a,2007b; Karpowicz et al. 2025
	62	Euchlanis incisa Carlin, 1939		2									Koste 1988; Zambrano and Burger 1992
	63	Euchlanis lyra Hudson, 1886		1									Koste 1988
	64	Euchlanis parva Rousselet, 1892								1			De Beauchamp 1939
	65	Euchlanis pyriformis Gosse, 1851								1			De Beauchamp 1939
	66	Euchlanis semicarinata Segers, 1993	1										Karpowicz et al. 2025
	67	Filinia longiseta (Ehrenberg, 1834)		1			3	2			3		Koste 1988; Samanez 1988; Samanez 1991; Samanez and Riofrío 1995; Riofrío et al. 2003; Iannacone and Alvariño 2007a, 2007b; Paredes et al. 2007; Chávez-Ventanilla et al. 2020
	68	Filinia opoliensis (Zacharias, 1898)						1	1		1		Samanez 1988; Samanez 1991; Samanez and Zambrano 1995
	69	Filinia pejleri Hutchinson 1964						1	1		3		Samanez 1988; Samanez 1991; Samanez and Riofrío 1995; Samanez and Zambrano 1995; Riofrío et al. 2003
	70	Floscularia ringens (Linnæus, 1758)		1									Koste 1988
	71	Habrotrocha angusticollis (Murray, 1905)		1						1			Murray and Wailes 1913; Koste 1988
	72	Hexarthra bulgarica (Wiszniewski, 1933)					1						Iannacone and Alvariño 2007b
	73	Hexarthra fennica (Levander, 1892)								1			Thomasson 1956
	74	Hexarthra intermedia (Wiszniewski, 1929)						1	1				Samanez 1991; Samanez and Zambrano 1995
	75	Hexarthra mira (Hudson, 1871)									2		Samanez and Riofrío 1995;Riofrío et al. 2003
	76	Itura aurita (Ehrenberg, 1830)		1									Koste 1988
	77	Keratella americana Carlin, 1943						1	1		1		Samanez 1988; Samanez 1991; Samanez and Zambrano 1995
	78	Keratella cochlearis (Gosse, 1851)	2	2		2	2	1	1	1	1		De Beauchamp 1939; Koste 1988; Samanez 1988, Samanez 1991; Zambrano and Burger 1992; Samanez and Zambrano 1995; Iannacone and Alvariño 2006, 2007a, 2007b; Iannacone et al. 2013a; Karpowicz et al. 2025
	79	Keratella lenzi Hauer, 1953						1	1		1		Samanez 1988; Samanez 1991; Samanez and Zambrano 1995
	80	Keratella quadrata (Müller, 1786)	1					1		5			De Beauchamp 1939; Thomasson 1956; Richerson et al. 1977; Samanez 1991; Karpowicz et al. 2025
	81	Keratella tecta (Gosse, 1851)	1							1			Karpowicz et al. 2025
	82	Keratella testudo (Ehrenberg, 1832)					1						Paredes et al. 2007
	83	Keratella tropica (Apstein, 1907)		1			2	1	1	2			Thomasson 1956; Koste 1988; Samanez 1991; Samanez and Zambrano 1995; Iannacone and Alvariño 2007b; Toscano and Severino 2013; Karpowicz et al. 2025
	84	Keratella valga (Ehrenberg, 1834)							1				Samanez and Zambrano 1995
	85	Lecane wulferti Hauer, 1956		1									Koste 1988
	86	Lecane aculeata (Jakubski, 1912)		1									Koste 1988
	87	Lecane amazonica (Murray, 1913)		1				1	1				Samanez 1991; Zambrano and Burger 1992; Samanez and Zambrano 1995
	88	Lecane bulla (Gosse, 1851)	1	1				2	1	1	2		Koste 1988; Samanez 1991; Samanez and Zambrano 1995; Samanez and Riofrío 1995; Riofrío et al. 2003, Ortega et al. 2006; Karpowicz et al. 2025
	89	Lecane closterocerca (Schmarda, 1859)	1	1						2			Thomasson 1956; Koste 1988; Karpowicz et al. 2025
	90	Lecane cornuta (Müller, 1786)		1				1	1		3		Koste 1988; Samanez 1988; Samanez 1991, Samanez and Riofrío 1995; Samanez and Zambrano 1995; Riofrío et al. 2003
	91	Lecane crepida Harring, 1914							1		1		Samanez 1988; Samanez and Zambrano 1995
	92	Lecane curvicornis (Murray, 1913)		1				2	1		2		Koste 1988; Samanez 1991; Samanez and Riofrío 1995; Samanez and Zambrano 1995; Riofrío et al. 2003; Ortega et al. 2006
	93	Lecane doryssa Harring, 1914									2		Samanez 1995; Riofrío et al. 2003
	94	Lecane elsa Hauer, 1931						1	1		2		Samanez 1991; Samanez and Riofrío 1995; Samanez and Zambrano 1995; Riofrío et al. 2003
	95	Lecane ercodes Harring, 1914		1					1		2		Samanez 1988; Zambrano and Burger 1992; Samanez and Riofrío 1995; Samanez and Zambrano 1995
	96	Lecane furcata (Murray, 1913)		1					1				Koste 1988; Samanez and Zambrano 1995
	97	Lecane haliclysta Harring & Myers, 1926							1				Samanez and Zambrano 1995
	98	Lecane hamata (Stokes, 1896)	1	2				2	1		2		Koste 1988; Samanez 1991; Zambrano and Burger 1992; Samanez and Riofrío 1995; Samanez and Zambrano 1995; Riofrío et al. 2003; Ortega et al. 2006; Karpowicz et al. 2025
	99	Lecane inopinata Harring & Myers, 1926		1									Koste 1988
	100	Lecane leontina (Turner, 1892)				1	1	2	1		2		Samanez 1988; Samanez 1991; Samanez and Zambrano 1995; Riofrío et al. 2003; Ortega et al. 2006; Iannacone and Alvariño 2006; Iannacone and Alvariño 2007b
	101	Lecane levistyla (Olofsson, 1917)									1		Samanez & Riofrío 1995
	102	Lecane ludwigii (Eckstein, 1883)						1	1		2		Samanez 1991; Samanez and Riofrío 1995; Samanez & Zambrano 1995; Riofrío et al. 2003
	103	Lecane luna (Müller, 1776)	1	1			2			1			Koste 1988; Iannacone and Alvariño 2007a, 2007b; Karpowicz et al. 2025
	104	Lecane lunaris (Ehrenberg, 1832)	1			1	2	1	1	2			De Beauchamp 1939; Samanez 1991; Samanez and Zambrano 1995; Iannacone and Alvariño 2006; Iannacone and Alvariño 2007a, 2007b; Karpowicz et al. 2025
	105	Lecane marchantaria Koste & Robertson, 1983		1									Koste 1988
	106	Lecane monostyla (Daday, 1897)		1		1	1		1		2		Samanez and Riofrío 1995; Samanez and Zambrano 1995; Riofrío et al. 2003; Iannacone and Alvariño 2006; Iannacone and Alvariño 2007a
	107	Lecane nana (Murray, 1913)								1			Thomasson 1956
	108	Lecane nodosa Hauer, 1938									2		Samanez and Riofrío 1995; Riofrío et al. 2003
	109	Lecane opias (Harring & Myers, 1926)								1			De Beauchamp 1939
	110	Lecane papuana (Murray, 1913)		1				1	1		1		Koste 1988; Samanez 1988; Samanez 1991; Samanez and Zambrano 1995
	111	Lecane pertica Harring & Myers, 1926						1	1				Samanez 1991; Samanez and Zambrano 1995
	112	Lecane proiecta Hauer, 1956						1	1		1		Samanez 1991; Samanez and Riofrío 1995; Samanez and Zambrano 1995
	113	Lecane pumila Rousselet, 1906								1			Karpowicz et al. 2025
	114	Lecane pyriformis (Daday, 1905)	1	1						1			Thomasson 1956; Koste 1988; Karpowicz et al. 2025
	115	Lecane quadridentata (Ehrenberg, 1830)		1				1	1		2		Koste 1988; Samanez 1988; Samanez 1991; Samanez and Riofrío 1995; Samanez and Zambrano 1995
	116	Lecane remanei Hauer, 1964							1				Samanez and Zambrano 1995
	117	Lecane rugosa (Harring, 1914)									2		Samanez and Riofrío 1995; Riofrío et al. 2003
	118	Lecane stenroosi (Meissner, 1908)						1	1				Samanez 1991; Samanez and Zambrano 1995
	119	Lecane stichaea Harring, 1913				1							Zambrano and Burger 1992
	120	Lecane styrax (Harring & Myers, 1926)									1		Riofrío et al. 2003
	121	Lepadella acuminata (Ehrenberg, 1834)		1									Koste 1988
	122	Lepadella amphitropis Harring, 1916		1							2		Samanez 1988; Zambrano and Burger 1992; Samanez and Riofrío 1995
	123	Lepadella costata Wulfert, 1940		1				1					Samanez 1991; Zambrano and Burger 1992
	124	Lepadella donneri Koste, 1972		2					1		1		Koste 1988; Samanez 1988; Zambrano and Burger 1992; Samanez and Zambrano 1995
	125	Lepadella elongata Koste, 1992								1			Karpowicz et al. 2025
	126	Lepadella latusinus (Hilgendorf, 1899)						1					Samanez 1991
	127	Lepadella ovalis (Müller, 1786)	1	2				1	1		2		Koste 1988; Zambrano and Burger 1992; Samanez and Riofrío 1995; Samanez and Zambrano 1995; Riofrío et al. 2003; Ortega et al. 2006; Karpowicz et al. 2025
	128	Lepadella patella (Müller, 1773)	1	2			2		1	2	2		Thomasson 1956; Koste 1988; Zambrano and Burger 1992; Samanez and Riofrío 1995; Samanez and Zambrano 1995; Riofrío et al. 2003; Iannacone and Alvariño 2007a, 2007b; Karpowicz et al. 2025
	129	Lepadella patella oblonga (Ehrenberg, 1834)									1		Samanez 1995
	130	Lepadella quadricarinata (Stenroos, 1898)							1		1		Samanez and Riofrío 1995; Samanez and Zambrano 1995
	131	Lepadella rhomboides (Gosse, 1886)	1	1									Koste 1988; Karpowicz et al. 2025
	132	Limnias ceratophylli Schrank, 1803		1									Koste 1988
	133	Limnias melicerta Weisse, 1848		1									Koste 1988
	134	Lindia torulosa Dujardin, 1841								1			De Beauchamp 1939
	135	Macrochaetus sericus (Thorpe, 1893)						1	1		2		Samanez 1991; Samanez and Riofrío 1995; Samanez and Zambrano 1995; Riofrío et al. 2003
	136	Macrotrachela habita (Bryce, 1894)	1										Karpowicz et al. 2025
	137	Macrotrachela multispinosa Thompson, 1892	1										Karpowicz et al. 2025
	138	Macrotrachela musculosa Milne, 1886	1										Karpowicz et al. 2025
	139	Macrotrachela papillosa Thompson, 1892	1							1			Murray and Wailes 1913, Karpowicz et al. 2025
	140	Macrotrachela plicata (Bryce, 1892)								1			Murray and Wailes 1913
	141	Mikrocodides chlaena (Gosse, 1886)		1									Koste 1988
	142	Monommata actices Myers, 1930									2		Samanez and Riofrío 1995; Riofrío et al. 2003
	143	Monommata grandis Tessin, 1890		1									Koste 1988
	144	Monommata maculata Harring & Myers, 1930		1									Koste 1988
	145	Mytilina bisulcata (Lucks, 1912)						1					Samanez 1991
	146	Mytilina michelangellii Reid & Turner, 1988							1				Samanez and Zambrano 1995
	147	Mytilina mucronata spinigera (Ehrenberg, 1830)						1					Samanez 1991
	148	Mytilina trigona (Gosse, 1851)							1				Samanez and Zambrano 1995
	149	Mytilina unguipes (Lucks, 1912)						1	1				Samanez 1991; Samanez and Zambrano 1995
	150	Mytilina ventralis (Ehrenberg, 1830)		1				1	1		2		Koste 1988; Samanez 1991; Samanez and Riofrío 1995; Samanez and Zambrano 1995; Riofrío et al. 2003
	151	Notholca striata (Müller, 1786)						1					Chávez-Veintemilla et al. 2020
	152	Notholca walterkostei José de Paggi, 1982	1							2			Hollowday and Hussey 1989; Karpowicz et al. 2025
	153	Notommata aurita (Müller, 1786)		1									Koste 1988
	154	Notommata collaris Ehrenberg, 1832		1									Koste 1988
	155	Notommata copeus Ehrenberg, 1834		1									Koste 1988
	156	Notommata glyphura Wulfert, 1935		1									Koste 1988
	157	Notommata voigti Donner, 1949	1										Karpowicz et al. 2025
	158	Philodina acuticornis Murray, 1902				1	1			1			Murray and Wailes 1913; Iannacone and Alvariño 2006, 2007b
	159	Philodina megalotrocha Ehrenberg, 1832		1									Koste 1988
	160	Plationus patulus (Müller,1786)		1				2	1		1		Koste 1988; Samanez 1991; Samanez and Riofrío 1995; Samanez and Zambrano 1995; Ortega et al. 2006
	161	Plationus patulus macracanthus (Daday, 1905)		1				1	1		2		Koste 1988; Samanez 1988; Samanez 1991; Samanez and Riofrío 1995; Samanez and Zambrano 1995
	162	Platyias leloupi Gillard, 1957						2	1		1		Samanez 1991; Samanez and Riofrío 1995; Samanez and Zambrano 1995; Ortega et al. 2006
	163	Platyias quadricornis (Enhrenberg, 1832)		2		1		1	1		3		Koste 1988; Samanez 1988; Samanez 1991; Samanez and Riofrío 1995; Samanez and Zambrano 1995; Riofrío et al. 2003; Iannacone & Alvariño 2006; Iannacone et al. 2013a
	164	Pleuretra triangularis Murray, 1913								1			Murray and Wailes 1913
	165	Polyarthra dolichoptera Idelson, 1925								1			Thomasson 1956
	166	Polyarthra remata Skorikov, 1896		1									Koste 1988
	167	Polyarthra vulgaris Carlin, 1943		1				1	1	1	1		Thomasson 1956; Samanez 1991; Zambrano and Burger 1992; Samanez and Zambrano 1995; Riofrío et al. 2003
	168	Pompholyx complanata Gosse, 1851								1			De Beauchamp 1939
	169	Pompholyx sulcata Hudson, 1885								1			Karpowicz et al. 2025
	170	Proales decipiens (Ehrenberg, 1830)		1									Koste 1988
	171	Proales theodora (Gosse, 1887)	1										Karpowicz et al. 2025
	172	Ptygura beauchampi Edmondson, 1940		1									Koste 1988
	173	Ptygura crystallina (Ehrenberg, 1834)		1									Koste 1988
	174	Ptygura longicornis (Davis, 1867)					1						Iannacone and Alvariño 2007b
	175	Ptygura melicerta Ehrenberg, 1832		1									Koste 1988
	176	Ptygura wilsonii (Anderson & Shephard, 1892)						1			1		Samanez 1991; Samanez and Riofrío 1995
	177	Resticula melandoca (Gosse, 1887)		1									Koste 1988
	178	Rotaria neptunia (Ehrenberg, 1830)		2				1	1		1		Koste 1988; Samanez 1911; Zambrano and Burger 1992; Samanez 1995; Samanez and Zambrano 1995
	179	Rotaria rotatoria (Pallas, 1766)		1						1			De Beauchamp 1939; Koste 1988
	180	Rotaria tardigrada (Ehrenberg, 1830)		1									Koste 1988
	181	Rotaria tridens (Montet, 1915)		1									Koste 1988
	182	Scaridium longicauda (Müller, 1786)		1									Koste 1988
	183	Sinantherina ariprepes Edmondson, 1939						1					Samanez 1991
	184	Sinantherina semibullata (Thorpe, 1889)						2	1				Samanez 1991; Samanez and Zambrano 1995; Ortega et al. 2006
	185	Sinantherina spinosa (Thorpe, 1893)						1					Ortega et al. 2006
	186	Testudinella ahlstromi Hauer, 1956									2		Samanez and Riofrío 1995; Riofrío et al. 2003
	187	Testudinella incisa (Ternetz, 1892)		1									Koste 1988
	188	Testudinella mucronata (Gosse, 1886)								1	1		Thomasson 1956; Riofrío et al. 2003
	189	Testudinella mucronata haueriensis Gillard, 1967		1				1	1		2		Koste 1988; Samanez 1988; Samanez 1991; Samanez and Riofrío 1995; Samanez and Zambrano 1995
	190	Testudinella ohlei Koste, 1972						1	1		1		Samanez 1991; Samanez and Riofrío 1995; Samanez and Zambrano 1995
	191	Testudinella patina (Hermann, 1783)		1				2	1	2	2		De Beauchamp 1939; Thomasson 1956; Koste 1988; Samanez 1988; Samanez 1991; Samanez and Riofrío 1995; Samanez and Zambrano 1995; Ortega et al. 2006
	192	Trichocerca bicristata (Gosse, 1887)		1		2		1	1		2		Koste 1988; Samanez 1988; Samanez 1991; Samanez and Riofrío 1995; Samanez and Zambrano 1995; Iannacone and Alvariño 2006; Iannacone et al. 2013a
	193	Trichocerca braziliensis (Murray, 1913)		1									Koste 1988
	194	Trichocerca chattoni (Beauchamp, 1907)		1				1	1		2		Samanez 1991; Zambrano and Burger 1992; Samanez and Riofrío 1995; Samanez and Zambrano 1995; Riofrío et al. 2003
	195	Trichocerca dixonnuttalli (Jennings, 1903)		1									Koste 1988
	196	Trichocerca mucosa (Stokes, 1896)									2		Samanez and Riofrío 1995; Riofrío et al. 2003
	197	Trichocerca rattus (Müller, 1776)								1			Karpowicz et al. 2025
	198	Trichocerca similis (Wierzejski, 1893)		1									Koste 1988
	199	Trichocerca similis grandis Hauer, 1965						1	1		1		Samanez 1988; Samanez 1991; Samanez and Zambrano 1995
	200	Trichocerca tenuior (Gosse, 1886)		1									Koste 1988
	201	Trichocerca tigris (Müller, 1786)		1					1				Koste 1988; Samanez and Zambrano 1995
	202	Trichotria tetractis (Ehrenberg, 1830)		1				2			2		Samanez 1991; Zambrano and Burger 1992; Samanez and Riofrío 1995; Riofrío et al. 2003; Ortega et al. 2006
	203	Trichotria pocillum (Müller, 1776)	1										Karpowicz et al. 2025
